# Supplementary material for: First Report of IMI-2-Producing Enterobacter bugandensis and CTX-M-55-Producing Escherichia coli isolated from Healthy Volunteers in Tunisia
Source: Antibiotics (Basel). 2023 Jan 8;12(1):116. doi: 10.3390/antibiotics12010116 (PMC9854954; doi:10.3390/antibiotics12010116)
Supplement: Supplementary file 1 [file antibiotics-12-00116-s001.zip]

Archive with 2 entries (2 files):
- antibiotics-2095283-figures.pdf
- antibiotics-2095283-supplementary tables.pdf
